# Supplementary material for: The salivary metabolome of children and parental caregivers in a large-scale family environment study
Source: NPJ Metab Health Dis. 2024 Aug 13;2:22. doi: 10.1038/s44324-024-00024-3 (PMC12118755; doi:10.1038/s44324-024-00024-3)
Supplement: Supplementary file 1 — supplemental_dataset [file 44324_2024_24_MOESM1_ESM.xlsx]

## Sheet: Sheet15
Supplemental file SF1 contains relevant statistical information for each of the correlation analayses and linear model analyses. Each tab represents a separate analysis.

## Sheet: Child_adiponectin
Compound	Correlation with Adiponectin	Padj
Choline +	0.349357	0
Ser-Val-	0.239341	8.56798e-09
Leu-Leu+	0.200868	3.20937e-06
Val-Ser-	0.19934	3.20937e-06
Ala-Ile-	0.187658	1.40256e-05
Ser-Thr-	0.182188	2.49841e-05
Val-Val-	0.179045	3.27954e-05
Ile-Gln-	0.17805	3.27954e-05
Leu-Ile-	0.174424	4.71081e-05
(-)-N-Acetylneuraminic acid-	0.172147	5.70333e-05
Gly-val+	0.165606	0.000118948
Ile-Gly-Arg+	0.160558	0.00020256
Pro-Pro+	0.159071	0.000207854
Urea+	-0.159063	0.000207854
Mannitol-	-0.156994	0.000248187
Pyridoxine+	-0.151616	0.000435001
Ala-Thr-	0.146472	0.000701174
Thr-Thr-	0.146327	0.000701174
Lys-Phe+	0.140042	0.0013131
Nicotine+	-0.139538	0.00131597
Ser-Arg+	0.135388	0.00193276
Agmatine+	-0.133402	0.00226023
Putrescine+	-0.130331	0.0029432
Gln-Glu-	0.127677	0.00366333
Ala-Ala+	0.124606	0.00472973
Tyr-Ile-	0.123631	0.00498961
Phenylalanine+	-0.120335	0.00654237
Phe-His-	0.113946	0.0112348
Ala-Val-	0.11236	0.0124039
Aspartic acid-	-0.112026	0.0124039
Gln-Gly-	0.108723	0.0159341
Arg-Val+	0.106295	0.0189192
Erythronolactone-	-0.103133	0.023773
Creatine+	0.102411	0.0241705
Daidzein+	-0.102197	0.0241705
Histamine+	-0.0989656	0.0295898
Nitrazepam+	-0.0986889	0.0295898
N-Acetyl-5-hydroxytryptamine+	-0.0983849	0.0295898
Homoserine-	-0.0982641	0.0295898
2'-Deoxyguanosine+	0.0969258	0.0319911
N-Acetylglucosamine-	0.0916934	0.0462243
4-Imidazoleacrylic acid-	0.087474	0.0611358
Ser-Pro+	0.0870256	0.0616308
4-Imidazoleacrylic acid+	0.0866132	0.0619988
Carnosine+	0.0851723	0.0670143
Acetylcarnitine+	-0.0840357	0.0706498
Lewis X trisaccharide+	0.0837697	0.0706498
Isomaltose A-	-0.0830248	0.0722796
Gly-Tyr-	0.0828202	0.0722796
Isobutyryl-L-carnitine+	0.0793713	0.0890953
His-Pro+	0.0768097	0.103065
L-Citrulline+	-0.0749963	0.113359
2'-Deoxyadenosine+	0.0729483	0.124805
1-Methyladenosine+	0.0728344	0.124805
5'-Methylthioadenosine+	-0.0723554	0.126177
Arachidonyl dopamine+	-0.0717622	0.128473
N8-Acetylspermidine+	0.070893	0.133015
Proline+	0.0679667	0.155423
Serine-	-0.0671904	0.159825
N-Acetylhistidine-	0.0634573	0.191446
Maltitol-	-0.0634113	0.191446
Uridine-	0.0594886	0.233011
Gly-Pro+	0.0551019	0.287709
3-Indolepropionic acid+	-0.054419	0.291307
Oxypurinol-	-0.0542306	0.291307
Lys-Ile+	0.052754	0.308619
Hypoxanthine+	0.0504902	0.339159
Serine +	0.0488814	0.360527
Guanosine+	0.0476406	0.374755
N-Methylalanine-	-0.0474187	0.374755
Glutamine+	0.046813	0.374973
Pyroglutamic acid-	-0.0466989	0.374973
Lysine+	-0.0464854	0.374973
3-Methylhistidine+	-0.0448689	0.393253
2-Hydroxy-3-methylbutyric acid-	-0.0448206	0.393253
Glutamic acid-	-0.043344	0.410313
Aspartic acid+	-0.0432535	0.410313
Ribose-5-phosphate-	0.0423756	0.420706
Citrulline-	-0.0411845	0.434955
N-omega-Acetylhistamine +	-0.0409975	0.434955
2-(4-Amino-1-piperidinyl)ethanol+	0.0392146	0.458408
Caffeine+	0.0391425	0.458408
2-Amino-1-phenylethanol+	-0.0386733	0.461674
Orotic acid-	0.0373016	0.477992
Gly-Asp-	-0.0369403	0.477992
Pyroglutamic acid+	-0.036932	0.477992
Methionine+	0.0363427	0.483679
Nudifloramide+	0.0344084	0.51355
Guanosine-	0.0342195	0.51355
Inosine-	-0.0332896	0.526147
Phenylalanine-	-0.0320963	0.544178
N-Acetylhistidine+	-0.0316688	0.546857
Glutamic acid+	-0.0308444	0.553977
Urocanic acid-	0.0307297	0.553977
Phenylacetaldehyde B+	-0.0284149	0.593593
Capsaicin+	-0.0282075	0.593593
Asp-Glu+	-0.0270436	0.611714
4-Hydroxyphenyllactic acid-	-0.0255508	0.63215
Tryptophan+	0.0253571	0.63215
Methacholine +	0.0251771	0.63215
DL-3-Phenyllactic acid-	-0.0243985	0.642295
beta-Alanine+	-0.0237161	0.65041
Phenylethanolamine B+	0.0229054	0.661263
5-Aminosalicylic acid+	-0.0211442	0.692597
2'-O-Methyladenosine+	0.0192152	0.722628
\2,5-Dihydroxybenzaldehyde-\""	0.0191475	0.722628
Methioninesulfoxide B+	-0.0179343	0.742385
Pantothenic acid-	-0.0174721	0.745623
Acesulfame-	0.0164628	0.75662
Salicylic acid-	-0.0163401	0.75662
Isonicotinic acid+	0.0159986	0.757208
\N,N-Dimethylarginine+\""	-0.0141008	0.791716
5-Fluro-2-pyrimidone+	0.0116147	0.839449
Threonine+	-0.0106462	0.853532
3-Aminotyrosine+	0.0102312	0.855267
Cotinine +	-0.00779243	0.901756
Tyrosine+	-0.00704345	0.910602
4-Aminobenzoic acid+	0.0053275	0.936205
Triethanolamine+	0.00517234	0.936205
Uracil+	-0.00423717	0.94162
Stachydrine+	-0.00420603	0.94162
Ornithine+	0.00285944	0.962868
N-epsilon-Acetyllysine+	-0.00183	0.977058
Arginine+	0.00100864	0.979274
L-NG-Monomethylarginine+	-0.000982967	0.979274

## Sheet: Child_cotinine
Compound	Correlation with Cotinine	Padj
Nicotine+	0.263333	1.07914e-10
Choline +	0.193151	1.23788e-05
Creatine+	0.170758	0.000185997
Phenylethanolamine B+	0.160536	0.000509883
Triethanolamine+	0.141424	0.00339267
N-Acetylhistidine-	0.140656	0.00339267
Phenylacetaldehyde B+	0.131357	0.00773322
1-Methyladenosine+	0.121875	0.0157314
3-Aminotyrosine+	0.121588	0.0157314
N8-Acetylspermidine+	0.116495	0.0227606
4-Imidazoleacrylic acid-	0.113009	0.0283393
Agmatine+	-0.110092	0.0335814
(-)-N-Acetylneuraminic acid-	0.107407	0.0390596
Ala-Ala+	0.106368	0.0396128
Asp-Glu+	0.0894615	0.137408
4-Aminobenzoic acid+	0.0888312	0.137408
Ribose-5-phosphate-	-0.0872141	0.145328
Acetylcarnitine+	0.0845929	0.165219
Pyridoxine+	0.0825237	0.173439
\N,N-Dimethylarginine+\""	0.0823671	0.173439
beta-Alanine+	0.078835	0.20572
Nudifloramide+	0.0784051	0.20572
Lys-Phe+	0.0767699	0.218956
Methioninesulfoxide B+	0.0757408	0.224224
Caffeine+	0.074517	0.228639
Isobutyryl-L-carnitine+	0.0741764	0.228639
N-omega-Acetylhistamine +	0.0717484	0.256152
Threonine+	0.0707018	0.258435
Histamine+	0.0704347	0.258435
N-epsilon-Acetyllysine+	0.0670343	0.306001
Gly-Pro+	-0.0661229	0.312288
N-Acetylhistidine+	0.0641683	0.335334
2-(4-Amino-1-piperidinyl)ethanol+	0.0637385	0.335334
Isonicotinic acid+	0.0627936	0.335334
2-Hydroxy-3-methylbutyric acid-	0.0627412	0.335334
Methacholine +	0.06197	0.340315
Ser-Pro+	-0.0598383	0.3721
Carnosine+	0.0592151	0.374683
2'-O-Methyladenosine+	0.0554304	0.445376
Tyrosine+	0.0543514	0.44716
Homoserine-	0.054057	0.44716
Gln-Gly-	-0.0533844	0.44716
Phe-His-	-0.0531693	0.44716
Citrulline-	-0.0529021	0.44716
Daidzein+	-0.0525165	0.44716
2'-Deoxyadenosine+	0.0515203	0.459459
Serine +	0.0502449	0.4771
Tryptophan+	0.0498658	0.4771
L-NG-Monomethylarginine+	0.0475273	0.519885
Uridine-	0.0471812	0.519885
Proline+	-0.0455232	0.543489
3-Indolepropionic acid+	-0.0453339	0.543489
DL-3-Phenyllactic acid-	0.044936	0.543489
5-Aminosalicylic acid+	0.0442598	0.543936
Ornithine+	0.0440912	0.543936
Inosine-	-0.0430941	0.558334
Gly-Tyr-	-0.042089	0.573162
3-Methylhistidine+	0.0407257	0.585873
4-Hydroxyphenyllactic acid-	0.0406161	0.585873
Thr-Thr-	-0.0403819	0.585873
Cotinine +	0.0392292	0.604901
5-Fluro-2-pyrimidone+	0.0375105	0.61923
Methionine+	0.0369197	0.61923
N-Acetylglucosamine-	0.0369169	0.61923
Ser-Arg+	0.0366502	0.61923
Gly-val+	0.0365835	0.61923
Gly-Asp-	-0.0360249	0.61923
Orotic acid-	0.0359929	0.61923
Ile-Gly-Arg+	0.0347085	0.642024
Maltitol-	-0.0338558	0.654199
Capsaicin+	0.0330369	0.665609
Ala-Thr-	-0.0326323	0.666558
N-Acetyl-5-hydroxytryptamine+	0.0311003	0.693862
2'-Deoxyguanosine+	0.0305234	0.693862
Lewis X trisaccharide+	0.0304656	0.693862
Arginine+	-0.0297245	0.703538
Pantothenic acid-	0.0285782	0.723688
Urea+	-0.0279643	0.728796
Aspartic acid+	0.0276569	0.728796
Stachydrine+	0.027015	0.736058
Glutamic acid+	0.0234856	0.819384
His-Pro+	-0.0218772	0.851537
Val-Ser-	-0.0213108	0.851537
Pyroglutamic acid+	0.0202875	0.851537
Arachidonyl dopamine+	0.0198235	0.851537
Pro-Pro+	-0.0194634	0.851537
Ser-Thr-	-0.0194406	0.851537
Guanosine+	-0.0183661	0.851537
Putrescine+	-0.0182326	0.851537
Glutamic acid-	0.0180284	0.851537
Glutamine+	-0.0178859	0.851537
5'-Methylthioadenosine+	0.0175843	0.851537
Leu-Leu+	0.0174504	0.851537
Nitrazepam+	-0.0171317	0.851537
Phenylalanine+	0.0167279	0.851537
Urocanic acid-	0.0161066	0.851537
Serine-	0.0160363	0.851537
N-Methylalanine-	0.0157828	0.851537
Pyroglutamic acid-	0.0155119	0.851537
Hypoxanthine+	0.0153993	0.851537
Uracil+	0.0145965	0.862628
Phenylalanine-	0.0140363	0.867757
Gln-Glu-	-0.0119314	0.910534
L-Citrulline+	-0.0109656	0.925362
Isomaltose A-	0.00956994	0.934629
Tyr-Ile-	-0.00946322	0.934629
Lysine+	0.0091774	0.934629
2-Amino-1-phenylethanol+	0.00870713	0.934629
Oxypurinol-	0.00801459	0.934629
Ala-Val-	0.00740423	0.934629
Salicylic acid-	0.00737148	0.934629
4-Imidazoleacrylic acid+	0.00643998	0.934629
Ile-Gln-	-0.00572517	0.934629
Mannitol-	0.0057129	0.934629
Acesulfame-	0.00552686	0.934629
Leu-Ile-	0.00548769	0.934629
Erythronolactone-	-0.00524895	0.934629
Val-Val-	0.0052043	0.934629
Ala-Ile-	0.005196	0.934629
\2,5-Dihydroxybenzaldehyde-\""	0.0044749	0.942526
Arg-Val+	0.00412596	0.942526
Guanosine-	0.00228757	0.974738
Aspartic acid-	-0.00127512	0.988686
Ser-Val-	-0.000550828	0.990123
Lys-Ile+	-0.000464113	0.990123

## Sheet: Child_CRP
Compound	Correlation with CRP	Padj
Val-Ser-	0.143144	0.0247198
Choline +	0.142231	0.0247198
Creatine+	0.135455	0.0278747
Pro-Pro+	0.1321	0.0278747
Ser-Val-	0.130949	0.0278747
Maltitol-	-0.127767	0.0306803
Ile-Gly-Arg+	0.125187	0.0328069
(-)-N-Acetylneuraminic acid-	0.117534	0.0405953
Leu-Leu+	0.116757	0.0405953
Nudifloramide+	0.116507	0.0405953
Ornithine+	0.116448	0.0405953
Caffeine+	0.113996	0.0405953
4-Hydroxyphenyllactic acid-	0.112541	0.0405953
L-NG-Monomethylarginine+	0.112086	0.0405953
Proline+	0.111824	0.0405953
Gln-Gly-	0.111805	0.0405953
4-Imidazoleacrylic acid-	0.110991	0.0405953
Ala-Ile-	0.110832	0.0405953
Leu-Ile-	0.109168	0.0431861
Mannitol-	-0.108624	0.0431861
Glutamine+	0.106986	0.0464751
Isomaltose A-	-0.105675	0.048866
Gln-Glu-	0.103867	0.0511105
Phe-His-	0.103864	0.0511105
Ser-Thr-	0.103203	0.0513503
Ile-Gln-	0.102686	0.0513503
Lys-Phe+	0.102075	0.051657
Isobutyryl-L-carnitine+	0.101072	0.0534864
Ser-Arg+	0.0958712	0.074004
Ala-Thr-	0.0916046	0.0949932
Gly-val+	0.0910548	0.0952781
2-Amino-1-phenylethanol+	0.0894967	0.102058
DL-3-Phenyllactic acid-	0.0880773	0.108323
Thr-Thr-	0.0872627	0.110676
Val-Val-	0.0867528	0.111004
Gly-Tyr-	0.0851959	0.118869
Ala-Val-	0.0798925	0.159111
Ala-Ala+	0.0786457	0.16661
Phenylalanine-	0.0765411	0.183181
Inosine-	-0.0731384	0.216005
Gly-Pro+	0.0690224	0.263003
N-Acetylhistidine+	-0.0598536	0.40699
Asp-Glu+	0.0593283	0.407605
Guanosine-	-0.0579391	0.425315
alpha-Galactosamine-1-phosphate+	0.0566934	0.440648
Phenylethanolamine B+	0.0561329	0.442327
N-Acetylhistidine-	0.0536754	0.483791
Oxypurinol-	-0.0526886	0.49489
Agmatine+	-0.0520229	0.499165
Ser-Pro+	0.0498696	0.536831
\2,5-Dihydroxybenzaldehyde-\""	-0.0483986	0.556789
Triethanolamine+	0.0480585	0.556789
3-Indolepropionic acid+	-0.0476151	0.556789
Homoserine-	-0.0466147	0.569478
Salicylic acid-	-0.045335	0.588966
5'-Methylthioadenosine+	-0.0444073	0.600359
Lysine+	0.0433713	0.605863
Orotic acid-	0.0432896	0.605863
Ribose-5-phosphate-	-0.0421816	0.619398
Carnosine+	0.0414615	0.619398
N-Acetyl-5-hydroxytryptamine+	-0.0414212	0.619398
Arg-Val+	0.0404868	0.631503
3-Methylhistidine+	-0.0397356	0.639332
Glutamic acid+	0.0376696	0.660094
Isonicotinic acid+	-0.0368641	0.660094
Guanosine+	-0.0368039	0.660094
Serine-	-0.036364	0.660094
Pyroglutamic acid+	0.036333	0.660094
Glutamic acid-	0.0358389	0.660094
Daidzein+	-0.0355039	0.660094
2-(4-Amino-1-piperidinyl)ethanol+	0.0354735	0.660094
Nitrazepam+	-0.0351892	0.660094
Pyroglutamic acid-	0.0343895	0.669582
Tryptophan+	0.033704	0.676454
N-Methylalanine-	0.0317419	0.713623
N8-Acetylspermidine+	-0.0299746	0.746443
Acetylcarnitine+	0.0295187	0.746443
L-Citrulline+	-0.0291427	0.746443
Histamine+	-0.028799	0.746443
5-Fluro-2-pyrimidone+	0.0273402	0.772219
Capsaicin+	0.0265076	0.773944
\N,N-Dimethylarginine+\""	-0.026151	0.773944
Acetaminophen+	0.0254621	0.773944
4-Aminobenzoic acid+	-0.0249413	0.773944
Nicotine+	-0.0246315	0.773944
1-Methyladenosine+	0.0244681	0.773944
Serine +	0.0244561	0.773944
Acesulfame-	-0.0241753	0.773944
Phenylalanine+	-0.0235629	0.779412
Tyrosine+	0.0225555	0.794062
N-Acetylglucosamine-	0.0218096	0.802612
Lys-Ile+	0.0210729	0.804108
3-Aminotyrosine+	-0.0209322	0.804108
Methioninesulfoxide B+	-0.019941	0.804108
2'-O-Methyladenosine+	-0.0198957	0.804108
Cotinine +	0.019631	0.804108
2'-Deoxyadenosine+	-0.0195027	0.804108
Stachydrine+	-0.0171808	0.848278
Gly-Asp-	0.0166721	0.851245
Aspartic acid+	0.0152868	0.874126
Arginine+	0.0143526	0.886664
Threonine+	0.0137801	0.888017
2'-Deoxyguanosine+	-0.0135243	0.888017
Urocanic acid-	0.0129564	0.89216
Urea+	0.0123339	0.897497
Uracil+	-0.0115604	0.906148
Lewis X trisaccharide+	0.0103372	0.918639
Phenylacetaldehyde B+	-0.00956974	0.918639
Aspartic acid-	-0.00954885	0.918639
Uridine-	0.00945038	0.918639
N-epsilon-Acetyllysine+	0.00848743	0.931105
4-Imidazoleacrylic acid+	0.00773892	0.931289
Methionine+	0.0077035	0.931289
Citrulline-	-0.00696946	0.936673
Pantothenic acid-	-0.00667458	0.936673
Methacholine +	0.00604805	0.941671
Erythronolactone-	0.00469185	0.961778
N-omega-Acetylhistamine +	0.00369311	0.974257
His-Pro+	0.00213454	0.98156
Hypoxanthine+	0.00167978	0.98156
5-Aminosalicylic acid+	-0.0015942	0.98156
2-Hydroxy-3-methylbutyric acid-	0.00139814	0.98156
beta-Alanine+	-0.00133387	0.98156
Arachidonyl dopamine+	0.000557892	0.988975

## Sheet: Child_uric_acid
Compound	Correlation with Uric Acid	Padj
Aspartic acid-	-0.340249	0
Pyroglutamic acid-	-0.404536	0
Urea+	0.467988	0
L-Citrulline+	-0.348163	0
Lysine+	-0.3486	0
N-epsilon-Acetyllysine+	-0.397938	0
N-Methylalanine-	-0.407455	0
Homoserine-	-0.38584	0
Gly-Asp-	-0.419791	0
Pyroglutamic acid+	-0.404923	0
Glutamic acid-	-0.401288	0
N-omega-Acetylhistamine +	-0.405078	0
Glutamic acid+	-0.419899	0
Guanosine+	-0.430841	0
N8-Acetylspermidine+	-0.366276	0
(-)-N-Acetylneuraminic acid-	0.398126	0
\N,N-Dimethylarginine+\""	-0.382761	0
Lys-Ile+	-0.335775	0
Isobutyryl-L-carnitine+	0.568003	0
Methioninesulfoxide B+	-0.344024	0
Histamine+	-0.342811	0
Threonine+	-0.397214	0
Guanosine-	-0.439144	0
Isonicotinic acid+	-0.34531	0
Ala-Ala+	-0.356616	0
2'-Deoxyguanosine+	-0.435302	0
Methionine+	-0.475173	0
Ala-Thr-	-0.341367	0
Pantothenic acid-	-0.33631	0
Tryptophan+	-0.484476	0
2'-Deoxyadenosine+	-0.427073	0
Val-Val-	-0.394915	0
Oxypurinol-	-0.341084	0
Inosine-	-0.352839	0
Hypoxanthine+	-0.421259	0
2-(4-Amino-1-piperidinyl)ethanol+	-0.32519	0
Ala-Val-	-0.319898	7.26146e-16
Agmatine+	-0.315228	1.41407e-15
2-Hydroxy-3-methylbutyric acid-	-0.304669	1.65338e-14
Ile-Gln-	-0.298027	6.58251e-14
Gln-Glu-	-0.292791	1.89382e-13
Arg-Val+	-0.283871	1.10796e-12
Thr-Thr-	-0.276037	4.9561e-12
Orotic acid-	-0.273427	7.9558e-12
Citrulline-	-0.268847	1.83463e-11
Phenylalanine-	-0.268101	2.06079e-11
3-Methylhistidine+	-0.262645	5.47072e-11
5-Aminosalicylic acid+	-0.259123	1.0079e-10
3-Aminotyrosine+	-0.255916	1.74114e-10
Serine-	-0.255764	1.75272e-10
Creatine+	0.252323	3.13e-10
Ser-Thr-	-0.250149	4.46428e-10
Ribose-5-phosphate-	-0.246698	7.8775e-10
3-Indolepropionic acid+	-0.244285	1.15964e-09
N-Acetylhistidine+	-0.23988	2.35933e-09
1-Methyladenosine+	-0.232677	7.39932e-09
Serine +	-0.231115	9.30396e-09
Arginine+	0.227039	1.72666e-08
2-Amino-1-phenylethanol+	-0.225422	2.17677e-08
Acetylcarnitine+	0.219821	4.99654e-08
Lewis X trisaccharide+	0.218982	5.56941e-08
Pro-Pro+	0.213282	1.26464e-07
DL-3-Phenyllactic acid-	-0.20159	6.44498e-07
Ala-Ile-	-0.198969	9.0533e-07
Phenylalanine+	-0.197786	1.04512e-06
Aspartic acid+	-0.195503	1.38192e-06
Pyridoxine+	-0.19546	1.38192e-06
Ile-Gly-Arg+	0.195266	1.39705e-06
4-Imidazoleacrylic acid+	-0.193279	1.78817e-06
Val-Ser-	-0.191546	2.20913e-06
Ornithine+	-0.189844	2.71339e-06
Phe-His-	0.187913	3.4257e-06
L-NG-Monomethylarginine+	-0.186497	4.04292e-06
Uridine-	-0.164423	5.50676e-05
Gly-Tyr-	0.162574	6.67188e-05
Methacholine +	-0.158776	9.87372e-05
4-Imidazoleacrylic acid-	0.15871	9.87372e-05
Asp-Glu+	-0.158624	9.87372e-05
Ser-Val-	-0.15818	0.000102262
Nicotine+	-0.156966	0.00011502
Carnosine+	-0.15575	0.000129291
beta-Alanine+	0.147447	0.000301193
Leu-Leu+	-0.146428	0.000329624
Phenylethanolamine B+	-0.144419	0.000397685
Phenylacetaldehyde B+	-0.142824	0.000459694
N-Acetylhistidine-	-0.140908	0.000547273
Urocanic acid-	-0.128239	0.00174765
Nudifloramide+	0.115188	0.00521167
Cotinine +	-0.105894	0.0106196
Leu-Ile-	-0.0987576	0.0176667
Stachydrine+	-0.0983273	0.0180118
N-Acetyl-5-hydroxytryptamine+	-0.0966266	0.020069
Salicylic acid-	-0.091103	0.0288873
Mannitol-	0.0837606	0.0457773
N-Acetylglucosamine-	-0.0785646	0.0620461
4-Hydroxyphenyllactic acid-	-0.0763249	0.0699873
Caffeine+	0.0714597	0.0911571
4-Aminobenzoic acid+	-0.0701175	0.0971019
Glutamine+	-0.0635061	0.136018
\2,5-Dihydroxybenzaldehyde-\""	-0.0632197	0.136624
Tyrosine+	-0.0609255	0.151683
Gly-Pro+	-0.0602886	0.154969
Arachidonyl dopamine+	-0.0553617	0.192284
Triethanolamine+	-0.0553495	0.192284
5'-Methylthioadenosine+	-0.0540881	0.201818
His-Pro+	-0.0512701	0.22686
Choline +	-0.0459699	0.281872
Gln-Gly-	-0.0418063	0.330257
Maltitol-	-0.0414682	0.331585
2'-O-Methyladenosine+	-0.0393282	0.356788
Lys-Phe+	0.0358931	0.401627
Uracil+	0.0332051	0.437978
Ser-Arg+	-0.0244174	0.578986
5-Fluro-2-pyrimidone+	-0.0208348	0.638639
Ser-Pro+	0.0168507	0.708032
Erythronolactone-	-0.0139155	0.758742
Nitrazepam+	0.00948291	0.836337
Acesulfame-	0.00930944	0.836337
Capsaicin+	-0.00677102	0.879855
Isomaltose A-	-0.00255661	0.956844
Proline+	0.000834326	0.983326

## Sheet: Caregiver_cotinine
Compound	Correlation with Cotinine	Padj
Nicotine+	0.667628	0
Phenylethanolamine B+	0.373739	0
N-omega-Acetylhistamine +	0.368941	0
Histamine+	0.406068	0
Phenylacetaldehyde B+	0.366262	0
Inosine-	-0.315939	0
5-Aminosalicylic acid+	-0.282049	1.61972e-12
Lys-Phe+	0.273077	8.89983e-12
Theophylline-	-0.235813	8.13624e-09
\2,5-Dihydroxybenzaldehyde-\""	-0.229036	2.29738e-08
Maltitol-	-0.227525	2.68178e-08
Gly-Asp-	-0.221349	6.70973e-08
Choline +	0.217187	1.1986e-07
2'-Deoxyadenosine+	0.208619	4.15868e-07
Creatine+	0.192967	3.74748e-06
N8-Acetylspermidine+	0.184247	1.14967e-05
Hypoxanthine+	-0.180616	1.74432e-05
Caffeine+	-0.176265	2.88339e-05
Citrulline-	-0.168265	7.38284e-05
Carnosine+	0.162259	0.00014364
Acesulfame-	-0.159483	0.000188918
L-Citrulline+	-0.159033	0.000189923
Gln-Gly-	-0.15795	0.000205683
Agmatine+	-0.156146	0.000241954
Guanosine+	-0.144725	0.000807545
Pro-Pro+	-0.143263	0.000904918
Proline+	-0.140946	0.00110737
Methacholine +	0.138512	0.00136819
2'-O-Methyladenosine+	0.13608	0.00168546
4-Imidazoleacrylic acid+	-0.133213	0.00216019
4-Imidazoleacrylic acid-	0.127957	0.00345708
Arginine+	-0.126783	0.00373799
DL-3-Phenyllactic acid-	0.125388	0.00412489
Cyclo(Leu-Pro)+	0.121747	0.00557738
Acetaminophen+	0.118263	0.00738034
N-Acetyl-5-hydroxytryptamine+	0.117118	0.00792874
Salicylic acid-	-0.114722	0.00948055
Pizotifen+	0.113267	0.0104438
Capsaicin+	-0.0958698	0.0400439
Lysine+	-0.0894474	0.0616829
4-Aminobenzoic acid+	-0.0887811	0.0630092
Cotinine +	0.0884207	0.0630092
Tryptophan+	-0.0877445	0.0630092
Nitrazepam+	-0.0875729	0.0630092
His-Pro+	-0.0874197	0.0630092
Nudifloramide+	-0.0869452	0.0636547
beta-Alanine+	0.0849272	0.0713248
Aspartic acid-	-0.0835824	0.0752264
Phe-His-	-0.0834882	0.0752264
Lewis X trisaccharide+	0.0829472	0.0763749
(-)-N-Acetylneuraminic acid-	0.081046	0.0846648
Orotic acid-	-0.0800308	0.0885857
Methionine+	-0.0770839	0.104497
Ala-Thr-	-0.0660646	0.195014
Urocanic acid-	-0.0624545	0.232661
2-Hydroxy-3-methylbutyric acid-	0.0562106	0.314401
Ser-Pro+	0.0553291	0.322533
Leu-Leu+	0.0542858	0.333425
Ala-Ala+	0.0532162	0.342191
Tyr-Gln-	0.0529588	0.342191
1-Methyladenosine+	-0.0521611	0.342191
Ser-Thr-	-0.0520419	0.342191
Arg-Val+	0.051842	0.342191
Threonine+	-0.0516647	0.342191
Thr-Thr-	-0.0510506	0.346694
EDDP+	-0.0498793	0.36036
Tyr-Ile-	0.0487916	0.372951
Glutamine+	-0.0484003	0.373993
Lys-Ile+	-0.0448265	0.431151
Leu-Ile-	0.0442698	0.435225
Triethanolamine+	0.0436592	0.440352
Ile-Gly-Arg+	0.0431325	0.443973
\1,7-Dimethyluric acid-\""	-0.0416037	0.4666
Ala-Val-	-0.0386317	0.51888
Isobutyryl-L-carnitine+	0.0363616	0.55922
Isonicotinic acid+	0.0351561	0.576198
Mannitol-	-0.0342704	0.576198
Oxypurinol-	-0.0341702	0.576198
N-Acetylhistidine-	0.0338718	0.576198
Pantothenic acid-	-0.0337098	0.576198
Uracil+	-0.0335139	0.576198
Ornithine+	-0.0329512	0.581023
Glutamic acid-	-0.0323355	0.585427
Pyroglutamic acid+	-0.0318912	0.585427
Ile-Gln-	-0.0317487	0.585427
N-Methylalanine-	-0.0296357	0.614026
Pyroglutamic acid-	-0.0294795	0.614026
Leu-Phe-	0.0290331	0.614026
Glutamic acid+	-0.028971	0.614026
Val-Val-	-0.0287584	0.614026
Oxycodone+	-0.0283718	0.615359
L-NG-Monomethylarginine+	-0.0280345	0.615691
\N,N-Dimethylarginine+\""	0.0263076	0.642171
Gly-val+	-0.0261314	0.642171
Tyrosine+	-0.0252222	0.652114
2-(4-Amino-1-piperidinyl)ethanol+	0.0247378	0.652114
Ser-Val-	-0.0246954	0.652114
2'-Deoxyguanosine+	0.0233164	0.674454
Asp-phe+	-0.0209361	0.718634
Gly-Pro+	-0.0188012	0.758187
Acetylcarnitine+	-0.0178	0.759966
Ser-Arg+	0.0175013	0.759966
2-Amino-1-phenylethanol+	0.017367	0.759966
Thr-Ala-	0.0173643	0.759966
Asp-Glu+	0.0165805	0.769664
Taurine+	0.0141441	0.815461
5-Fluro-2-pyrimidone+	0.0130833	0.831119
Phenylalanine-	0.0124079	0.838218
N-Acetylglucosamine-	-0.0113594	0.85345
Uridine-	0.0109197	0.855273
Gly-Tyr-	-0.00943002	0.879951
Stachydrine+	0.00885998	0.884458
Gln-Glu-	-0.00820252	0.886182
4-Hydroxyphenyllactic acid-	0.00805414	0.886182
3-Indolepropionic acid+	0.00749413	0.890397
Ala-Ile-	0.00557651	0.923428
Erythronolactone-	-0.003658	0.956203
Val-Ser-	0.00286083	0.964915
5'-Methylthioadenosine+	0.00235346	0.967427
Urea+	0.00196589	0.967427
Phenylalanine+	-0.00115895	0.976077

## Sheet: Child_chromium
Compound	Correlation with Chromium	Padj
Inosine-	-0.277133	0.001738
Agmatine+	-0.252753	0.00364277
Citrulline-	-0.250916	0.00364277
L-Citrulline+	-0.221104	0.0154861
4-Imidazoleacrylic acid+	-0.219481	0.0154861
Hypoxanthine+	-0.196294	0.0380928
2-Amino-1-phenylethanol+	-0.194799	0.0380928
Serine-	-0.194568	0.0380928
Oxypurinol-	-0.189903	0.0430167
Methacholine +	-0.183552	0.0531701
Arginine+	-0.177844	0.0628416
Phenylalanine-	-0.176318	0.0628416
Lysine+	-0.173654	0.0657673
Phenylalanine+	-0.168491	0.0733659
N-Acetylglucosamine-	-0.168185	0.0733659
Guanosine+	-0.16502	0.0793431
Orotic acid-	-0.162648	0.0829875
5'-Methylthioadenosine+	-0.159787	0.0888591
Urea+	-0.156132	0.0985541
Putrescine+	-0.150655	0.117884
\N,N-Dimethylarginine+\""	-0.148958	0.120408
L-NG-Monomethylarginine+	-0.144205	0.131426
Homoserine-	-0.143828	0.131426
Ornithine+	-0.143309	0.131426
Guanosine-	-0.14143	0.131426
2'-O-Methyladenosine+	-0.141157	0.131426
Phenylacetaldehyde B+	-0.140506	0.131426
Tyrosine+	-0.135153	0.152757
Choline +	0.134742	0.152757
4-Hydroxyphenyllactic acid-	-0.131596	0.166155
Aspartic acid-	-0.129366	0.17459
Lewis X trisaccharide+	0.126773	0.18586
2'-Deoxyguanosine+	-0.124275	0.197099
4-Imidazoleacrylic acid-	-0.122965	0.198807
Proline+	-0.122365	0.198807
Gly-Pro+	-0.121071	0.202237
\2,5-Dihydroxybenzaldehyde-\""	-0.117624	0.221602
Asp-Glu+	0.116367	0.225187
Acesulfame-	-0.114101	0.232398
Triethanolamine+	-0.113667	0.232398
Maltitol-	-0.112851	0.232398
Urocanic acid-	-0.111889	0.232398
His-Pro+	0.111713	0.232398
Gly-Asp-	-0.110888	0.233338
N-epsilon-Acetyllysine+	-0.10423	0.282244
Ala-Val-	-0.103154	0.285522
Isomaltose A-	-0.101433	0.294047
Tryptophan+	-0.100816	0.294047
Salicylic acid-	-0.0987986	0.306225
Lys-Ile+	-0.0979453	0.307166
Pantothenic acid-	-0.0973616	0.307166
Pyroglutamic acid-	-0.0878035	0.39164
DL-3-Phenyllactic acid-	-0.0875993	0.39164
Isonicotinic acid+	-0.0865636	0.393233
Acetaminophen+	-0.0861146	0.393233
N-Methylalanine-	-0.0842536	0.404021
Arg-Val+	-0.083815	0.404021
4-Aminobenzoic acid+	-0.0828829	0.407166
Threonine+	-0.0791383	0.435268
Methionine+	-0.0785312	0.435268
Acetylcarnitine+	-0.0784518	0.435268
Glutamic acid-	-0.0758484	0.447659
1-Methyladenosine+	-0.0758263	0.447659
Phenylethanolamine B+	-0.0754928	0.447659
Ala-Ala+	-0.0730368	0.463589
Pyroglutamic acid+	-0.0728804	0.463589
Glutamic acid+	-0.0710401	0.473545
Caffeine+	-0.070812	0.473545
Ribose-5-phosphate-	-0.0659063	0.525074
Glutamine+	-0.0645915	0.533767
Stachydrine+	-0.0638843	0.534969
Thr-Thr-	-0.0626579	0.542669
N8-Acetylspermidine+	-0.0615396	0.549077
2-(4-Amino-1-piperidinyl)ethanol+	-0.0607355	0.551613
Histamine+	-0.0592373	0.562861
Erythronolactone-	-0.0542469	0.619371
Ile-Gln-	-0.0517404	0.644574
Capsaicin+	-0.0505058	0.647863
Ala-Thr-	-0.0500564	0.647863
Arachidonyl dopamine+	-0.0496485	0.647863
Uridine-	-0.048501	0.655026
Ser-Arg+	-0.0458741	0.677028
Nudifloramide+	-0.0456357	0.677028
Val-Val-	-0.0413322	0.727207
Mannitol-	-0.0394067	0.737943
Cotinine +	0.0389311	0.737943
Ser-Thr-	-0.0386828	0.737943
Leu-Ile-	0.0365405	0.758815
N-omega-Acetylhistamine +	-0.0359018	0.759017
(-)-N-Acetylneuraminic acid-	0.033197	0.776868
2'-Deoxyadenosine+	-0.0330289	0.776868
Val-Ser-	0.0322748	0.776868
Lys-Phe+	0.0321098	0.776868
2-Hydroxy-3-methylbutyric acid-	-0.0305467	0.784276
Gly-Tyr-	-0.0303254	0.784276
Isobutyryl-L-carnitine+	-0.028353	0.794391
5-Aminosalicylic acid+	0.0282786	0.794391
Ile-Gly-Arg+	0.0277224	0.794391
Carnosine+	-0.0262233	0.806084
Tyr-Ile-	-0.0234405	0.834727
Creatine+	-0.0208912	0.860244
N-Acetylhistidine+	-0.0191365	0.86678
3-Indolepropionic acid+	0.0191217	0.86678
Pro-Pro+	-0.0164741	0.893217
Ser-Val-	0.0153148	0.899905
Leu-Leu+	0.0121611	0.931899
Ser-Pro+	-0.0115508	0.931899
Ala-Ile-	0.0103054	0.939388
Gln-Glu-	0.00933637	0.943229
Phe-His-	-0.00735948	0.955596
5-Fluro-2-pyrimidone+	-0.00701873	0.955596
N-Acetylhistidine-	0.00491654	0.973555
beta-Alanine+	-0.00169789	0.996992
Gln-Gly-	0.00156177	0.996992
Aspartic acid+	-0.000949683	0.996992
Nitrazepam+	9.37513e-05	0.998855

## Sheet: Child_copper
Compound	Correlation with Copper	Padj
Tyr-Ile-	-0.457992	1.25695e-11
4-Imidazoleacrylic acid-	0.434482	1.4388e-10
Ala-Ile-	-0.417907	7.57141e-10
Lys-Phe+	-0.410669	1.35173e-09
Leu-Leu+	-0.401193	3.26363e-09
Phe-His-	-0.392997	6.8773e-09
Ser-Arg+	-0.38998	8.24132e-09
Leu-Ile-	-0.373714	4.14699e-08
Glutamine+	0.352552	3.1191e-07
Ala-Val-	-0.338745	1.04167e-06
Val-Ser-	-0.3251	3.25473e-06
Ile-Gln-	-0.318952	5.10359e-06
Ser-Val-	-0.288008	5.88803e-05
N-Acetylhistidine-	0.286144	6.30798e-05
Val-Val-	-0.284876	6.48516e-05
Ser-Thr-	-0.283231	6.71539e-05
Gly-Pro+	0.282764	6.71539e-05
Ile-Gly-Arg+	-0.277868	9.14505e-05
Ala-Thr-	-0.274769	0.00010883
Thr-Thr-	-0.272713	0.000120094
Threonine+	0.261657	0.00023944
Choline +	0.261653	0.00023944
Arg-Val+	-0.260202	0.000253231
Creatine+	0.248503	0.000534194
Putrescine+	-0.238656	0.000967889
Pro-Pro+	0.224205	0.00225622
Carnosine+	-0.211297	0.00457666
Gly-Tyr-	-0.202419	0.00718751
Lewis X trisaccharide+	0.201762	0.00718928
2-Amino-1-phenylethanol+	0.199439	0.00786696
Serine-	0.197105	0.0085463
N-Acetylglucosamine-	0.196644	0.0085463
Homoserine-	0.195751	0.00868349
Triethanolamine+	0.184357	0.01503
(-)-N-Acetylneuraminic acid-	0.179964	0.0180951
Phenylalanine-	0.17866	0.018732
Isobutyryl-L-carnitine+	0.177633	0.0191443
His-Pro+	0.168856	0.0280871
Arginine+	0.164702	0.0330174
Histamine+	-0.160003	0.0394062
Tyrosine+	0.159556	0.0394062
Lys-Ile+	-0.155191	0.0464053
Ser-Pro+	0.147415	0.0626323
beta-Alanine+	0.14666	0.0631149
Aspartic acid-	0.143567	0.069879
Pyroglutamic acid+	0.140611	0.0761182
4-Aminobenzoic acid+	0.140297	0.0761182
Lysine+	0.132305	0.101141
Caffeine+	0.129096	0.111551
Urocanic acid-	0.127252	0.11691
N-Acetylhistidine+	0.126624	0.117247
Proline+	0.12544	0.118095
Orotic acid-	0.125352	0.118095
Ribose-5-phosphate-	-0.122011	0.13047
Cotinine +	0.118504	0.144661
Tryptophan+	0.116385	0.152712
Glutamic acid+	0.113206	0.166886
Ornithine+	0.112464	0.168086
Gln-Gly-	-0.11184	0.168669
1-Methyladenosine+	0.10932	0.180056
Glutamic acid-	0.108377	0.182569
Nudifloramide+	0.106432	0.190081
Aspartic acid+	0.106101	0.190081
4-Imidazoleacrylic acid+	0.105479	0.190826
Isomaltose A-	0.101102	0.212091
\2,5-Dihydroxybenzaldehyde-\""	0.10056	0.212091
Stachydrine+	0.100494	0.212091
L-NG-Monomethylarginine+	0.100108	0.212091
N-Methylalanine-	0.0996218	0.212122
Pyroglutamic acid-	0.0976547	0.221843
Arachidonyl dopamine+	-0.0947637	0.238253
Phenylethanolamine B+	0.0926186	0.247599
Acetaminophen+	0.092074	0.247599
2-(4-Amino-1-piperidinyl)ethanol+	-0.0920108	0.247599
Phenylalanine+	0.0832256	0.311984
N-omega-Acetylhistamine +	-0.0786447	0.343944
Ala-Ala+	-0.0785499	0.343944
5-Aminosalicylic acid+	-0.0745335	0.376343
Inosine-	-0.0726233	0.384757
Mannitol-	-0.0721798	0.384757
3-Indolepropionic acid+	-0.0721392	0.384757
Agmatine+	-0.0710987	0.389943
Nitrazepam+	-0.0700836	0.394932
Gly-Asp-	-0.0695389	0.395432
Pantothenic acid-	-0.06896	0.396293
Salicylic acid-	0.0681535	0.399363
5'-Methylthioadenosine+	0.0667969	0.40776
Acetylcarnitine+	-0.0640756	0.429712
Erythronolactone-	-0.0631147	0.434428
Acesulfame-	0.0614266	0.446507
2'-Deoxyguanosine+	0.0597901	0.458202
Guanosine+	-0.058382	0.467655
Isonicotinic acid+	-0.0572711	0.474086
L-Citrulline+	0.0540188	0.503211
Methionine+	0.0514764	0.525331
Citrulline-	0.0476252	0.562554
N8-Acetylspermidine+	0.0467871	0.566198
Guanosine-	-0.0417474	0.61249
2'-O-Methyladenosine+	-0.0417194	0.61249
Uridine-	0.0394687	0.632688
Capsaicin+	-0.0382024	0.641328
Oxypurinol-	-0.0358451	0.662957
4-Hydroxyphenyllactic acid-	0.0347135	0.66999
Asp-Glu+	-0.0262236	0.76546
Methacholine +	-0.0257874	0.76546
\N,N-Dimethylarginine+\""	0.0224935	0.799386
DL-3-Phenyllactic acid-	0.0214305	0.805226
Urea+	0.0196043	0.820588
N-epsilon-Acetyllysine+	0.0185006	0.826454
2-Hydroxy-3-methylbutyric acid-	-0.0179235	0.826454
Phenylacetaldehyde B+	-0.0156357	0.847276
Hypoxanthine+	0.0120267	0.883869
Maltitol-	-0.0114333	0.883869
2'-Deoxyadenosine+	-0.00920876	0.90343
Gln-Glu-	-0.00772665	0.913688
5-Fluro-2-pyrimidone+	-0.000383849	0.99531

## Sheet: Child_lithium
Compound	Correlation with Lithium	Padj
Ala-Ala+	-0.283356	0.00421093
Lysine+	-0.274131	0.00421093
2-Amino-1-phenylethanol+	-0.232519	0.0316315
Ornithine+	-0.225387	0.0336015
1-Methyladenosine+	-0.221567	0.0336015
L-NG-Monomethylarginine+	-0.217367	0.0346144
\N,N-Dimethylarginine+\""	-0.205384	0.0511398
4-Hydroxyphenyllactic acid-	-0.203386	0.0511398
Methionine+	-0.198631	0.0522042
Glutamic acid+	-0.195694	0.0522042
Pyroglutamic acid+	-0.195072	0.0522042
L-Citrulline+	-0.194124	0.0522042
2-Hydroxy-3-methylbutyric acid-	-0.189969	0.0551285
Orotic acid-	-0.189438	0.0551285
4-Aminobenzoic acid+	0.187764	0.0553743
Thr-Thr-	-0.179936	0.0700256
Creatine+	-0.179108	0.0700256
N-Methylalanine-	-0.177992	0.0700256
DL-3-Phenyllactic acid-	-0.173234	0.0806993
2-(4-Amino-1-piperidinyl)ethanol+	-0.170841	0.081817
Glutamic acid-	-0.170289	0.081817
Threonine+	-0.169255	0.081817
Proline+	-0.166638	0.0868138
Pyroglutamic acid-	-0.164244	0.0910474
Phenylalanine-	-0.163283	0.0910474
Hypoxanthine+	-0.158596	0.104727
Caffeine+	-0.1552	0.11452
Tryptophan+	-0.149448	0.13626
Ser-Thr-	-0.148053	0.138307
Ala-Thr-	-0.145705	0.145307
Capsaicin+	-0.144175	0.147764
Oxypurinol-	-0.142913	0.147764
N-epsilon-Acetyllysine+	-0.142498	0.147764
Ala-Val-	-0.140616	0.152862
Val-Val-	-0.138399	0.152862
Phenylalanine+	-0.136989	0.152862
N-Acetylhistidine-	-0.136867	0.152862
Homoserine-	-0.136229	0.152862
Arg-Val+	-0.135729	0.152862
Gly-Asp-	-0.13559	0.152862
Ser-Arg+	-0.135101	0.152862
Isomaltose A-	0.133483	0.157423
(-)-N-Acetylneuraminic acid-	0.132524	0.15868
Ile-Gln-	-0.131526	0.160209
Tyrosine+	-0.128294	0.173855
N-Acetylhistidine+	-0.124008	0.194412
Putrescine+	-0.123363	0.194412
Choline +	-0.12077	0.206177
Aspartic acid-	-0.115742	0.233197
2'-Deoxyguanosine+	-0.115292	0.233197
2'-Deoxyadenosine+	-0.114535	0.233197
Methacholine +	-0.11398	0.233197
Cotinine +	0.112503	0.238865
Citrulline-	-0.111611	0.24058
Serine-	-0.109144	0.253502
Mannitol-	-0.10756	0.256165
Salicylic acid-	-0.106875	0.256165
Isonicotinic acid+	-0.106326	0.256165
Gln-Glu-	-0.106281	0.256165
Val-Ser-	-0.102465	0.279847
N8-Acetylspermidine+	-0.101325	0.282747
Ala-Ile-	-0.100874	0.282747
Acesulfame-	0.0975278	0.304215
\2,5-Dihydroxybenzaldehyde-\""	-0.0957998	0.310136
3-Aminotyrosine+	-0.0953552	0.310136
beta-Alanine+	-0.095004	0.310136
Leu-Leu+	-0.0944294	0.310136
Lys-Ile+	-0.0924158	0.321767
Glutamine+	-0.0883081	0.350836
Phenylacetaldehyde B+	-0.0878091	0.350836
Erythronolactone-	-0.0839022	0.380396
Carnosine+	-0.082365	0.389133
Ser-Val-	-0.0768155	0.426174
Gln-Gly-	-0.0767618	0.426174
Nudifloramide+	-0.076701	0.426174
Guanosine+	-0.0752317	0.434806
N-omega-Acetylhistamine +	-0.0727552	0.453563
Acetaminophen+	0.0711678	0.463657
Tyr-Ile-	-0.0703996	0.465444
Lewis X trisaccharide+	0.0698271	0.465444
Urocanic acid-	-0.0679909	0.478201
Lys-Phe+	-0.0658042	0.49044
Phenylethanolamine B+	-0.0653469	0.49044
Uridine-	-0.0650699	0.49044
Isobutyryl-L-carnitine+	0.0633214	0.493827
Arginine+	-0.063262	0.493827
Histamine+	-0.0623899	0.493827
5-Aminosalicylic acid+	0.062105	0.493827
N-Acetylglucosamine-	-0.0619305	0.493827
Gly-Tyr-	-0.0612272	0.495361
Inosine-	-0.0606392	0.49577
5'-Methylthioadenosine+	-0.055	0.547991
5-Fluro-2-pyrimidone+	0.0485621	0.602773
4-Imidazoleacrylic acid+	-0.0483897	0.602773
Stachydrine+	0.0481939	0.602773
Maltitol-	0.0447004	0.635016
His-Pro+	0.0439957	0.636308
Aspartic acid+	-0.041855	0.653681
Guanosine-	-0.0371112	0.700931
Agmatine+	-0.0357952	0.709059
Leu-Ile-	-0.0336396	0.726892
Asp-Glu+	0.0315723	0.743706
Ile-Gly-Arg+	0.0256949	0.805535
4-Imidazoleacrylic acid-	-0.0228057	0.832201
Phe-His-	-0.0174923	0.8881
Triethanolamine+	0.0155741	0.90175
Nitrazepam+	0.0149628	0.90175
2'-O-Methyladenosine+	0.0138624	0.906512
Ribose-5-phosphate-	-0.0105519	0.937504
Pro-Pro+	-0.0083553	0.954983
Acetylcarnitine+	0.00496781	0.981284
Pantothenic acid-	-0.00464341	0.981284
Gly-Pro+	0.00329703	0.983767
Arachidonyl dopamine+	0.00293164	0.983767
3-Indolepropionic acid+	-0.00173227	0.988907
Ser-Pro+	-0.000680609	0.992292

## Sheet: Child_manganese
Compound	Correlation with Manganese	Padj
Phe-His-	-0.473615	1.36513e-12
Tyr-Ile-	-0.399116	1.03467e-08
Ile-Gly-Arg+	-0.383006	4.11958e-08
Threonine+	0.374529	7.61562e-08
Ser-Arg+	-0.360603	2.17894e-07
Homoserine-	0.360303	2.17894e-07
Lys-Phe+	-0.356985	2.5968e-07
Leu-Ile-	-0.34839	5.24489e-07
Leu-Leu+	-0.339015	1.12881e-06
Serine-	0.312533	1.0593e-05
Choline +	0.301879	2.325e-05
Ala-Ile-	-0.287836	6.46371e-05
N-Acetylhistidine-	0.283467	8.32708e-05
Val-Ser-	-0.281224	9.15588e-05
Methionine+	0.275938	0.000119488
4-Aminobenzoic acid+	0.275237	0.000119488
N8-Acetylspermidine+	0.275012	0.000119488
Gly-Tyr-	-0.263792	0.000252081
Aspartic acid-	0.263018	0.000252097
Tryptophan+	0.258996	0.000316462
Pantothenic acid-	0.250238	0.000544368
Pyroglutamic acid+	0.244726	0.00074582
Glutamine+	0.232563	0.00153855
Glutamic acid+	0.230265	0.00169739
Urea+	-0.226949	0.00192296
Glutamic acid-	0.22688	0.00192296
N-Methylalanine-	0.223836	0.00222068
Isonicotinic acid+	0.221407	0.00247116
Thr-Thr-	-0.216134	0.00323914
Pyroglutamic acid-	0.212988	0.00374496
Ile-Gln-	-0.210432	0.00418373
Gln-Gly-	-0.209312	0.00431396
N-Acetylhistidine+	0.204881	0.00533758
2'-Deoxyadenosine+	0.204168	0.00538545
Ser-Thr-	-0.203033	0.00556293
Isomaltose A-	0.202368	0.00560569
L-Citrulline+	0.200143	0.00614422
2'-Deoxyguanosine+	0.198111	0.00666293
1-Methyladenosine+	0.195472	0.0074551
Phenylalanine-	0.188662	0.0103058
Aspartic acid+	0.18667	0.0111113
Ala-Val-	-0.17865	0.0160637
Lysine+	0.172991	0.0205084
Ser-Val-	-0.167068	0.0263113
Citrulline-	0.164176	0.0292941
Orotic acid-	0.160609	0.0335458
\N,N-Dimethylarginine+\""	0.159729	0.0340057
N-omega-Acetylhistamine +	0.15932	0.0340057
Phenylalanine+	0.153969	0.041888
Hypoxanthine+	0.150844	0.0467849
4-Imidazoleacrylic acid-	0.14949	0.048507
Guanosine-	0.148317	0.0499213
Tyrosine+	0.147557	0.0505215
Stachydrine+	0.146277	0.0522298
5-Aminosalicylic acid+	0.143782	0.0566861
4-Imidazoleacrylic acid+	0.143199	0.0569804
Isobutyryl-L-carnitine+	-0.139506	0.0647306
2-Amino-1-phenylethanol+	0.137242	0.0694333
Ala-Thr-	-0.135748	0.0716937
Carnosine+	-0.135517	0.0716937
N-epsilon-Acetyllysine+	0.13419	0.0741526
Methacholine +	0.131863	0.0796034
Gly-Pro+	0.128813	0.0876638
Phenylethanolamine B+	0.122418	0.108521
Ser-Pro+	0.119618	0.117799
Nitrazepam+	-0.11737	0.125313
Guanosine+	0.115299	0.130651
Acetaminophen+	0.115254	0.130651
\2,5-Dihydroxybenzaldehyde-\""	0.111005	0.148224
N-Acetylglucosamine-	0.10762	0.163004
Salicylic acid-	0.105151	0.1714
Acetylcarnitine+	-0.105148	0.1714
Arg-Val+	-0.104113	0.174624
Histamine+	0.0965618	0.216792
Uridine-	0.0951268	0.223157
Urocanic acid-	0.093459	0.231209
3-Indolepropionic acid+	0.0917858	0.239494
His-Pro+	0.0884187	0.260096
Val-Val-	-0.0827092	0.300331
Oxypurinol-	0.0812011	0.308762
Agmatine+	-0.0801079	0.313894
Caffeine+	0.079536	0.31476
Triethanolamine+	0.076941	0.332639
Acesulfame-	0.0679635	0.410738
Inosine-	0.0624885	0.46146
2-(4-Amino-1-piperidinyl)ethanol+	0.0541957	0.547375
Lewis X trisaccharide+	0.0537023	0.547375
Cotinine +	0.0519993	0.560955
Gln-Glu-	-0.0486954	0.593797
Asp-Glu+	0.0466136	0.60512
Mannitol-	-0.0466037	0.60512
Capsaicin+	-0.0461067	0.60512
Putrescine+	-0.042625	0.640789
Creatine+	-0.0409401	0.654698
Proline+	-0.0365249	0.703101
Phenylacetaldehyde B+	0.0322658	0.750551
5'-Methylthioadenosine+	0.0306873	0.763361
Ribose-5-phosphate-	0.0298728	0.766158
Arachidonyl dopamine+	0.0287805	0.772565
2'-O-Methyladenosine+	-0.0241272	0.824039
Erythronolactone-	-0.0236248	0.824039
Pro-Pro+	0.0227507	0.825419
Arginine+	0.0216981	0.825419
Lys-Ile+	0.0215791	0.825419
L-NG-Monomethylarginine+	-0.0210514	0.825419
DL-3-Phenyllactic acid-	-0.018276	0.853105
2-Hydroxy-3-methylbutyric acid-	0.0173018	0.857568
4-Hydroxyphenyllactic acid-	-0.0161996	0.863627
Gly-Asp-	0.010877	0.923433
Maltitol-	0.00994076	0.926951
Ornithine+	-0.00912897	0.928856
(-)-N-Acetylneuraminic acid-	-0.00832892	0.930598
Ala-Ala+	0.00554088	0.951915
Nudifloramide+	-0.00494918	0.951915
beta-Alanine+	0.00461094	0.951915
5-Fluro-2-pyrimidone+	-0.00391731	0.952165

[truncated: 5 more sheets: Child_zinc, lmer_child_smoking_ETS, lmer_caregiver_smoking, lmer_PAM_clustering, lmer_child_vs_caregiver]
